# Supplementary material for: Heavy Metal Exposure-Mediated Dysregulation of Sphingolipid Metabolism
Source: Antioxidants (Basel). 2024 Aug 12;13(8):978. doi: 10.3390/antiox13080978 (PMC13317051; doi:10.3390/antiox13080978)
Supplement: Supplementary file 1 [file antioxidants-13-00978-s001.zip]

Archive with 2 entries (2 files):
- antioxidants-3076580- Supplementary-update.pdf
- antioxidants-3076580- Supplementary Figure Legends-update.pdf
